# Supplementary material for: Application of Epidemiological Methods in a Large-Scale Cross-Sectional Study in 765 German Dairy Herds—Lessons Learned
Source: Animals (Basel). 2024 May 6;14(9):1385. doi: 10.3390/ani14091385 (PMC11083683; doi:10.3390/ani14091385)
Supplement: Supplementary file 1 [file animals-14-01385-s001.zip]

Archive with 3 entries (3 files):
- S1_Overview of the areas for which data was collected_2024-01-26.pdf
- S2.pdf
- S3.pdf
